# Supplementary material for: Multi-omics Mendelian randomization integrating RNA-seq, eQTL and pQTL data revealed CPXM1 as a potential drug target for osteoporosis
Source: Hereditas. 2025 Sep 30;162:200. doi: 10.1186/s41065-025-00562-w (PMC12487246; doi:10.1186/s41065-025-00562-w)
Supplement: Supplementary file 1 — Supplementary Material 1 [file 41065_2025_562_MOESM1_ESM.xlsx]

## Sheet: Sheet 1
Table S1. RNA sequencing reads filtering and reference genome alignment.
Sample name	Raw_reads	Clean_reads	Clean_bases	Error(%)	Q20(%)	Q30(%)	GC(%)
O-18m-1	45421396	45411218	6.62G	0.02	98.3	95.26	47.81
O-18m-2	44865522	44855478	6.52G	0.02	98.33	95.32	47.27
O-18m-3	40421138	40411036	5.96G	0.02	98.33	95.27	48.5
Y-3m-1	41110630	41100736	5.91G	0.02	98.46	95.66	48.12
Y-3m-2	40718260	40708878	5.73G	0.02	98.5	95.82	48.82
Y-3m-3	43284880	43275212	6.22G	0.02	98.36	95.39	48.13
