# Supplementary material for: Multi-omics Mendelian randomization integrating RNA-seq, eQTL and pQTL data revealed CPXM1 as a potential drug target for osteoporosis
Source: Hereditas. 2025 Sep 30;162:200. doi: 10.1186/s41065-025-00562-w (PMC12487246; doi:10.1186/s41065-025-00562-w)
Supplement: Supplementary file 2 — Supplementary Material 2 [file 41065_2025_562_MOESM2_ESM.xlsx]

## Sheet: Sheet 1
Table S2. List of differentially expressed genes.
gene_id	O-18m_readcount	Y-3m_readcount	log2FoldChange	pvalue	padj	O-18m-1	O-18m-2	O-18m-3	Y-3m-1	Y-3m-2	Y-3m-3	symbol	description
ENSMUSG00000071177	914.11	3.91	7.8485	1.5859e-62	4.8355e-58	20.3117	20.3816	22.4667	0	0.145696	0.135205	Serpina1d	serine (or cysteine) peptidase inhibitor, clade A, member 1D [Source:MGI Symbol;Acc:MGI:891968]
ENSMUSG00000071178	580.79	3.94	7.1947	4.3217e-39	6.5886e-35	8.08494	4.80643	10.5776	0.0280014	0.112132	0.0260147	Serpina1b	serine (or cysteine) preptidase inhibitor, clade A, member 1B [Source:MGI Symbol;Acc:MGI:891970]
ENSMUSG00000027004	1219.49	94.93	3.6838	1.2929e-30	1.314e-26	11.049	7.83513	17.9504	1.08632	0.836577	0.989836	Frzb	frizzled-related protein [Source:MGI Symbol;Acc:MGI:892032]
ENSMUSG00000066366	470.58	1.63	8.1528	2.7977e-30	2.1326e-26	7.70285	9.78427	7.03601	0	0.0184771	0.0685868	Serpina1a	serine (or cysteine) peptidase inhibitor, clade A, member 1A [Source:MGI Symbol;Acc:MGI:891971]
ENSMUSG00000025776	2101.48	189.99	3.4676	1.937e-29	1.1812e-25	14.6373	9.77349	21.0179	1.47528	1.10959	1.58629	Crispld1	cysteine-rich secretory protein LCCL domain containing 1 [Source:MGI Symbol;Acc:MGI:1934666]
ENSMUSG00000029334	466.87	38.49	3.5978	7.4318e-27	3.7767e-23	2.70766	2.15036	3.58872	0.144844	0.252188	0.315941	Prkg2	protein kinase, cGMP-dependent, type II [Source:MGI Symbol;Acc:MGI:108173]
ENSMUSG00000028626	2408.83	46.6	5.6907	7.1935e-25	3.1334e-21	24.409	8.49625	44.088	0.229417	0.557787	0.710466	Col9a2	collagen, type IX, alpha 2 [Source:MGI Symbol;Acc:MGI:88466]
ENSMUSG00000030607	5992.8	211.44	4.8246	3.857e-24	1.47e-20	23.7066	12.8827	42.3449	0.538706	0.756855	1.50145	Acan	aggrecan [Source:MGI Symbol;Acc:MGI:99602]
ENSMUSG00000076594	132.16	4.01	5.0532	1.9425e-23	6.581e-20	11.9449	10.9221	12.6229	0.565098	0.377159	0.175001	Igkv6-13	immunoglobulin kappa variable 6-13 [Source:MGI Symbol;Acc:MGI:1330829]
ENSMUSG00000038418	1270.81	407.32	1.6416	1.6578e-22	5.0548e-19	9.19036	9.18175	8.84856	3.12178	3.1857	2.75317	Egr1	early growth response 1 [Source:MGI Symbol;Acc:MGI:95295]
ENSMUSG00000045672	4960.44	585.52	3.0827	4.057e-22	1.1246e-18	11.3459	7.28637	18.6836	1.42808	1.43229	1.6114	Col27a1	collagen, type XXVII, alpha 1 [Source:MGI Symbol;Acc:MGI:2672118]
ENSMUSG00000027570	1981.58	60.92	5.023	5.1189e-21	1.3007e-17	16.1103	4.85408	30.0131	0.351017	0.667687	0.562543	Col9a3	collagen, type IX, alpha 3 [Source:MGI Symbol;Acc:MGI:894686]
ENSMUSG00000005220	517.03	18.68	4.7932	1.3929e-20	3.2669e-17	2.91176	1.22749	5.31487	0.162797	0.100296	0.0814404	Corin	corin, serine peptidase [Source:MGI Symbol;Acc:MGI:1349451]
ENSMUSG00000021613	2283.33	74.68	4.9336	2.4132e-20	5.2557e-17	11.0583	5.32541	21.8172	0.25207	0.281032	0.7132	Hapln1	hyaluronan and proteoglycan link protein 1 [Source:MGI Symbol;Acc:MGI:1337006]
ENSMUSG00000061718	223.34	7.56	4.88	2.0198e-19	4.1057e-16	2.17087	1.2435	4.09277	0.0461909	0.104047	0.107284	Ppp1r1b	protein phosphatase 1, regulatory inhibitor subunit 1B [Source:MGI Symbol;Acc:MGI:94860]
ENSMUSG00000026258	671.61	14.36	5.5431	3.4967e-18	6.6637e-15	31.087	11.9392	48.6312	0.0936612	0.937673	0.957175	Snorc	secondary ossification center associated regulator of chondrocyte maturation [Source:MGI Symbol;Acc:MGI:1920484]
ENSMUSG00000040690	3173.1	990.84	1.6793	3.9198e-17	7.0305e-14	14.9452	13.7894	16.6247	5.26962	4.062	5.23546	Col16a1	collagen, type XVI, alpha 1 [Source:MGI Symbol;Acc:MGI:1095396]
ENSMUSG00000037962	103.26	5.96	4.1152	1.3012e-16	2.2041e-13	2.02231	1.13891	2.00714	0.104572	0.139588	0.0647685	Rflna	refilin A [Source:MGI Symbol;Acc:MGI:1920371]
ENSMUSG00000057751	339.36	95.44	1.8303	4.9813e-16	7.9939e-13	1.33976	1.33928	1.47021	0.412076	0.343786	0.446645	Megf6	multiple EGF-like-domains 6 [Source:MGI Symbol;Acc:MGI:1919351]
ENSMUSG00000043924	246.05	11.86	4.3725	1.1258e-14	1.7163e-11	3.03174	1.56505	6.3156	0.121461	0.121599	0.282108	Ncmap	noncompact myelin associated protein [Source:MGI Symbol;Acc:MGI:2444888]
ENSMUSG00000086596	1516.37	209.76	2.854	1.5259e-14	2.2155e-11	10.2941	6.85953	19.3119	1.89637	1.32648	1.86953	Susd5	sushi domain containing 5 [Source:MGI Symbol;Acc:MGI:2685972]
ENSMUSG00000038077	353.31	27.65	3.6741	4.3828e-14	6.0744e-11	1.47844	1.09402	3.27489	0.0966861	0.125265	0.237775	Kcna6	potassium voltage-gated channel, shaker-related, subfamily, member 6 [Source:MGI Symbol;Acc:MGI:96663]
ENSMUSG00000021136	638.64	224.4	1.5089	1.5373e-12	2.038e-09	5.32401	4.92249	7.47014	2.0407	2.36253	2.00373	Smoc1	SPARC related modular calcium binding 1 [Source:MGI Symbol;Acc:MGI:1929878]
ENSMUSG00000031298	531.09	115.18	2.2047	2.0438e-12	2.5965e-09	3.30751	2.20513	4.28658	0.570148	0.673408	0.922504	Adgrg2	adhesion G protein-coupled receptor G2 [Source:MGI Symbol;Acc:MGI:2446854]
ENSMUSG00000063765	476.32	52.26	3.1881	2.3866e-12	2.9108e-09	2.82898	1.2372	4.86561	0.302292	0.276878	0.406328	Chadl	chondroadherin-like [Source:MGI Symbol;Acc:MGI:3036284]
ENSMUSG00000053461	90.18	8.61	3.39	4.919e-12	5.7687e-09	1.14351	0.630039	1.40775	0.0977924	0.0734273	0.136281	Hhipl2	hedgehog interacting protein-like 2 [Source:MGI Symbol;Acc:MGI:1926022]
ENSMUSG00000032852	68.36	1.3	5.6935	5.9053e-12	6.6689e-09	1.0903	0.669376	1.0335	0	0.0285533	0.0264975	Rspo4	R-spondin 4 [Source:MGI Symbol;Acc:MGI:1924467]
ENSMUSG00000037034	61.21	2.61	4.5358	1.1513e-11	1.2105e-08	0.433311	0.422592	0.455838	0	0.0150712	0.0419582	Pax1	paired box 1 [Source:MGI Symbol;Acc:MGI:97485]
ENSMUSG00000000567	636.42	88.36	2.8481	1.1166e-11	1.2105e-08	4.33946	2.6792	8.10981	0.515148	0.638525	0.964793	Sox9	SRY (sex determining region Y)-box 9 [Source:MGI Symbol;Acc:MGI:98371]
ENSMUSG00000011118	523.64	67.72	2.95	1.2408e-11	1.2611e-08	5.03931	2.65521	7.24333	0.374154	1.02516	0.585444	Panx3	pannexin 3 [Source:MGI Symbol;Acc:MGI:1918881]
ENSMUSG00000030310	112.46	8.07	3.8098	1.9427e-11	1.9108e-08	0.404981	0.381383	0.494456	0.0597662	0.0319114	0.00370171	Slc6a1	solute carrier family 6 (neurotransmitter transporter, GABA), member 1 [Source:MGI Symbol;Acc:MGI:95627]
ENSMUSG00000052353	722.65	73.55	3.2957	2.8411e-11	2.7072e-08	1.84487	0.809023	3.1696	0.0995112	0.254594	0.246536	Cemip	cell migration inducing protein, hyaluronan binding [Source:MGI Symbol;Acc:MGI:2443629]
ENSMUSG00000019997	7843.03	2819.7	1.4759	4.2872e-11	3.8551e-08	85.1266	72.3871	108.188	34.9935	27.0824	35.7058	Ccn2	cellular communication network factor 2 [Source:MGI Symbol;Acc:MGI:95537]
ENSMUSG00000016763	528.77	48.44	3.4477	4.2987e-11	3.8551e-08	1.6028	0.731365	2.97461	0.11352	0.110204	0.262066	Scube1	signal peptide, CUB domain, EGF-like 1 [Source:MGI Symbol;Acc:MGI:1890616]
ENSMUSG00000043613	193.19	13.13	3.8762	5.3223e-11	4.6366e-08	3.03961	1.3132	6.26248	0.112643	0.300722	0.313953	Mmp3	matrix metallopeptidase 3 [Source:MGI Symbol;Acc:MGI:97010]
ENSMUSG00000034990	94.74	4.66	4.3496	8.7192e-11	7.3254e-08	0.374802	0.199129	0.525053	0.0240396	0.0320891	0	Otoa	otoancorin [Source:MGI Symbol;Acc:MGI:2149209]
ENSMUSG00000039084	19296.1	1870.5	3.3668	8.8892e-11	7.3254e-08	333.674	148.447	652.91	23.1047	26.8987	59.8338	Chad	chondroadherin [Source:MGI Symbol;Acc:MGI:1096866]
ENSMUSG00000063727	1371.94	219.51	2.6436	1.5923e-10	1.2777e-07	13.9438	9.27619	24.5146	1.6078	2.36638	3.74545	Tnfrsf11b	tumor necrosis factor receptor superfamily, member 11b (osteoprotegerin) [Source:MGI Symbol;Acc:MGI:109587]
ENSMUSG00000006538	200.33	22.39	3.1598	2.2127e-10	1.6867e-07	2.30492	1.71524	2.33476	0.155303	0.111056	0.453465	Ihh	Indian hedgehog [Source:MGI Symbol;Acc:MGI:96533]
ENSMUSG00000029123	228.01	24.34	3.226	2.1902e-10	1.6867e-07	1.80297	1.07991	3.61109	0.136889	0.205567	0.354279	Stk32b	serine/threonine kinase 32B [Source:MGI Symbol;Acc:MGI:1927552]
ENSMUSG00000018822	129.42	32	2.0142	7.496e-10	5.5746e-07	2.22495	1.9163	2.43807	0.427095	0.498842	0.743986	Sfrp5	secreted frizzled-related sequence protein 5 [Source:MGI Symbol;Acc:MGI:1860298]
ENSMUSG00000090555	66.78	0.65	6.6574	1.1425e-09	8.2944e-07	1.54269	1.52841	2.13514	0	0.0545088	0	Gm8893	predicted gene 8893 [Source:MGI Symbol;Acc:MGI:3779818]
ENSMUSG00000042793	501.12	45.02	3.4755	1.4395e-09	1.0207e-06	1.98876	0.799448	4.4685	0.118447	0.202576	0.330129	Lgr6	leucine-rich repeat-containing G protein-coupled receptor 6 [Source:MGI Symbol;Acc:MGI:2441805]
ENSMUSG00000021340	124.75	32.31	1.9462	2.26e-09	1.5661e-06	0.690821	0.816058	0.700488	0.143614	0.21879	0.232042	Gpld1	glycosylphosphatidylinositol specific phospholipase D1 [Source:MGI Symbol;Acc:MGI:106604]
ENSMUSG00000037411	1307.52	571.47	1.1942	3.1748e-09	2.1512e-06	11.1028	8.79147	12.7741	4.77167	4.51508	5.36513	Serpine1	serine (or cysteine) peptidase inhibitor, clade E, member 1 [Source:MGI Symbol;Acc:MGI:97608]
ENSMUSG00000047759	64.75	11.31	2.5207	3.3272e-09	2.2054e-06	0.478701	0.442419	0.673227	0.120174	0.0859355	0.079748	Hs3st3a1	heparan sulfate (glucosamine) 3-O-sulfotransferase 3A1 [Source:MGI Symbol;Acc:MGI:1333861]
ENSMUSG00000056966	146.61	10.24	3.8393	3.5468e-09	2.301e-06	0.956515	0.600099	1.74928	0.0620968	0.0155418	0.151439	Gjc3	gap junction protein, gamma 3 [Source:MGI Symbol;Acc:MGI:2153041]
ENSMUSG00000073418	4611.25	1556.68	1.5666	5.5642e-09	3.5345e-06	25.2863	22.9994	29.9721	6.14488	9.69435	11.3626	C4b	complement component 4B (Chido blood group) [Source:MGI Symbol;Acc:MGI:88228]
ENSMUSG00000025504	333.66	64.61	2.3689	6.1466e-09	3.8248e-06	1.94571	1.18065	2.94661	0.402445	0.251813	0.531627	Eps8l2	EPS8-like 2 [Source:MGI Symbol;Acc:MGI:2138828]
ENSMUSG00000032649	869.78	175.19	2.3115	6.404e-09	3.9053e-06	6.4838	4.9923	8.42947	1.04342	0.837279	2.18298	Colgalt2	collagen beta(1-O)galactosyltransferase 2 [Source:MGI Symbol;Acc:MGI:2138232]
ENSMUSG00000072849	77.2	0.34	7.761	9.8328e-09	5.8787e-06	1.42943	0.461884	2.84401	0.0209101	0	0	Serpina1e	serine (or cysteine) peptidase inhibitor, clade A, member 1E [Source:MGI Symbol;Acc:MGI:891967]
ENSMUSG00000008874	2106.39	43.08	5.6109	1.3171e-08	7.723e-06	107.706	45.5997	198.679	0.343266	2.86379	4.03954	Clec3a	C-type lectin domain family 3, member a [Source:MGI Symbol;Acc:MGI:2685642]
ENSMUSG00000048126	7504.26	2854.64	1.3944	1.6194e-08	9.3164e-06	19.8423	16.8851	24.0049	7.26374	6.47686	9.90198	Col6a3	collagen, type VI, alpha 3 [Source:MGI Symbol;Acc:MGI:88461]
ENSMUSG00000037025	80.64	2.93	4.7707	1.7516e-08	9.8903e-06	0.846944	0.367655	2.16702	0	0.0714135	0.0530173	Foxa2	forkhead box A2 [Source:MGI Symbol;Acc:MGI:1347476]
ENSMUSG00000085125	57.4	4	3.8485	2.0883e-08	1.1577e-05	0.153067	0.201372	0.313754	0.0202587	0	0.0263498	Gm16070	predicted gene 16070 [Source:MGI Symbol;Acc:MGI:3801761]
ENSMUSG00000022425	1802.64	571.19	1.6581	2.5591e-08	1.3934e-05	9.69384	9.07896	11.3499	3.19453	2.20239	4.36484	Enpp2	ectonucleotide pyrophosphatase/phosphodiesterase 2 [Source:MGI Symbol;Acc:MGI:1321390]
ENSMUSG00000026051	2381.7	226.75	3.3926	3.4769e-08	1.8599e-05	77.4149	27.0829	157.306	3.07379	7.84329	13.9651	Ecrg4	ECRG4 augurin precursor [Source:MGI Symbol;Acc:MGI:1926146]
ENSMUSG00000032064	643.24	205.79	1.6442	4.2165e-08	2.2166e-05	1.93379	1.45126	2.90531	0.637509	0.583913	0.825407	Dixdc1	DIX domain containing 1 [Source:MGI Symbol;Acc:MGI:2679721]
ENSMUSG00000062329	15767.3	244.11	6.0132	4.8758e-08	2.5198e-05	446.979	129.664	906.23	1.0246	8.04578	13.8323	Cytl1	cytokine-like 1 [Source:MGI Symbol;Acc:MGI:2684993]
ENSMUSG00000063430	160.29	38.41	2.0642	5.0972e-08	2.5903e-05	0.355069	0.259802	0.398468	0.123497	0.077273	0.049172	Wscd2	WSC domain containing 2 [Source:MGI Symbol;Acc:MGI:2445030]
ENSMUSG00000094356	1.62	38.97	-4.573	7.1356e-08	3.5668e-05	0.164394	0	0.27217	2.92426	5.30621	2.37718	Igkv8-28	immunoglobulin kappa variable 8-28 [Source:MGI Symbol;Acc:MGI:3642251]
ENSMUSG00000014158	808.98	222.27	1.8637	7.7585e-08	3.8155e-05	5.79011	3.96246	9.67663	1.50145	1.62772	2.2812	Trpv4	transient receptor potential cation channel, subfamily V, member 4 [Source:MGI Symbol;Acc:MGI:1926945]
ENSMUSG00000022780	1064.81	17.62	5.9158	8.4774e-08	4.1029e-05	7.94726	3.57651	13.8721	0.0163618	0.0737116	0.32682	Meltf	melanotransferrin [Source:MGI Symbol;Acc:MGI:1353421]
ENSMUSG00000041540	317.07	90.78	1.804	1.3657e-07	6.5066e-05	0.757363	0.521687	0.861606	0.166989	0.160114	0.297171	Sox5	SRY (sex determining region Y)-box 5 [Source:MGI Symbol;Acc:MGI:98367]
ENSMUSG00000060288	136.33	322	-1.2395	1.4544e-07	6.756e-05	2.31229	2.00452	2.64075	6.05183	6.55911	4.39513	Ppih	peptidyl prolyl isomerase H [Source:MGI Symbol;Acc:MGI:106499]
ENSMUSG00000097441	46.24	0.65	6.1288	1.4624e-07	6.756e-05	0.364283	0.286727	0.742281	0	0	0.0192953	Gm26633	predicted gene, 26633 [Source:MGI Symbol;Acc:MGI:5477127]
ENSMUSG00000031849	14337.3	2471.7	2.5362	1.5085e-07	6.8652e-05	144.685	78.5589	251.887	16.1252	20.3191	45.7269	Comp	cartilage oligomeric matrix protein [Source:MGI Symbol;Acc:MGI:88469]
ENSMUSG00000039462	4026.56	53.4	6.2362	2.1863e-07	9.8033e-05	36.1846	9.69374	82.2353	0.226852	1.40591	0.120432	Col10a1	collagen, type X, alpha 1 [Source:MGI Symbol;Acc:MGI:88445]
ENSMUSG00000026825	2278.27	840.55	1.4385	2.4897e-07	0.00011002	13.5233	13.8196	14.4144	4.51553	4.12081	7.20536	Dnm1	dynamin 1 [Source:MGI Symbol;Acc:MGI:107384]
ENSMUSG00000078949	44.42	0	7.9254	2.5927e-07	0.00011293	1.36219	0.113782	2.5774	0	0	0	R3hdml	R3H domain containing-like [Source:MGI Symbol;Acc:MGI:3650937]
ENSMUSG00000020089	2218.46	1248.45	0.8294	2.9024e-07	0.00012291	24.0831	23.0447	26.5695	13.4222	13.8806	15.4899	Ppa1	pyrophosphatase (inorganic) 1 [Source:MGI Symbol;Acc:MGI:97831]
ENSMUSG00000021943	777.56	298.74	1.3801	2.8649e-07	0.00012291	4.52984	3.48227	6.52024	1.76522	1.73473	2.19467	Gdf10	growth differentiation factor 10 [Source:MGI Symbol;Acc:MGI:95684]
ENSMUSG00000024176	102.84	24.51	2.0697	2.9901e-07	0.00012489	0.965646	0.658717	1.6041	0.260257	0.282264	0.241791	Sox8	SRY (sex determining region Y)-box 8 [Source:MGI Symbol;Acc:MGI:98370]
ENSMUSG00000053646	766.2	280.08	1.452	3.0452e-07	0.00012548	2.58409	1.7941	3.39806	0.937647	0.808137	1.14949	Plxnb1	plexin B1 [Source:MGI Symbol;Acc:MGI:2154238]
ENSMUSG00000040258	48.76	3.98	3.618	3.0893e-07	0.00012559	1.12573	0.334417	1.40283	0.0807444	0.0808358	0.0750155	Nxph4	neurexophilin 4 [Source:MGI Symbol;Acc:MGI:1336197]
ENSMUSG00000063455	452.2	67.99	2.7329	3.8769e-07	0.00015545	1.1125	0.409527	1.79443	0.085472	0.156037	0.259243	D630045J12Rik	RIKEN cDNA D630045J12 gene [Source:MGI Symbol;Acc:MGI:2669829]
ENSMUSG00000021381	80.18	6.55	3.6084	3.9256e-07	0.00015545	1.82608	1.15669	2.61535	0.048337	0.0483917	0.359259	Barx1	BarH-like homeobox 1 [Source:MGI Symbol;Acc:MGI:103124]
ENSMUSG00000022665	4216.04	1783.93	1.2408	4.6144e-07	0.00018038	31.8086	29.9741	32.7857	11.1997	12.1901	17.8174	Ccdc80	coiled-coil domain containing 80 [Source:MGI Symbol;Acc:MGI:1915146]
ENSMUSG00000090210	1503.38	563.04	1.417	4.7573e-07	0.00018361	8.94913	6.51671	12.7837	3.81409	2.94376	4.00988	Itga10	integrin, alpha 10 [Source:MGI Symbol;Acc:MGI:2153482]
ENSMUSG00000026797	712.05	350.9	1.0211	6.2775e-07	0.00023926	4.45513	3.96076	5.36733	2.37501	2.05254	2.54596	Stxbp1	syntaxin binding protein 1 [Source:MGI Symbol;Acc:MGI:107363]
ENSMUSG00000059921	92.16	25.38	1.8584	6.6334e-07	0.0002497	0.15735	0.120347	0.189459	0.0318062	0.0406872	0.0590989	Unc5c	unc-5 netrin receptor C [Source:MGI Symbol;Acc:MGI:1095412]
ENSMUSG00000057092	65.68	7.56	3.1158	7.4508e-07	0.00027705	0.369972	0.192491	0.77517	0.0278859	0.0628144	0.0647685	Fxyd3	FXYD domain-containing ion transport regulator 3 [Source:MGI Symbol;Acc:MGI:107497]
ENSMUSG00000021250	1021.07	372.03	1.4563	8.1302e-07	0.00029867	14.6117	16.7505	9.94755	4.24084	6.08782	5.4625	Fos	FBJ osteosarcoma oncogene [Source:MGI Symbol;Acc:MGI:95574]
ENSMUSG00000053007	628.07	225.91	1.4747	8.6969e-07	0.00031569	0.79372	0.792257	0.829095	0.22297	0.251633	0.419322	Creb5	cAMP responsive element binding protein 5 [Source:MGI Symbol;Acc:MGI:2443973]
ENSMUSG00000026147	1088.42	33.8	5.0088	9.954e-07	0.00034233	6.28903	0.884213	14.2934	0.100074	0.253808	0.309913	Col9a1	collagen, type IX, alpha 1 [Source:MGI Symbol;Acc:MGI:88465]
ENSMUSG00000033965	469.11	225.99	1.0532	1.0195e-06	0.00034233	3.39587	3.27765	3.94496	1.49904	1.71513	2.05586	Slc16a2	solute carrier family 16 (monocarboxylic acid transporters), member 2 [Source:MGI Symbol;Acc:MGI:1203732]
ENSMUSG00000076556	99.68	17.72	2.4888	9.6484e-07	0.00034233	7.43044	5.74648	14.5905	0.768448	2.30795	1.9633	Igkv4-57	immunoglobulin kappa variable 4-57 [Source:MGI Symbol;Acc:MGI:2685035]
ENSMUSG00000041372	172.84	61.1	1.4997	9.7313e-07	0.00034233	1.38424	1.07053	1.9986	0.447363	0.609103	0.556934	B4galnt3	beta-1,4-N-acetyl-galactosaminyl transferase 3 [Source:MGI Symbol;Acc:MGI:3041155]
ENSMUSG00000020241	5981.11	2383.05	1.3276	9.9989e-07	0.00034233	22.6728	22.5565	23.9037	8.04074	7.50099	12.7824	Col6a2	collagen, type VI, alpha 2 [Source:MGI Symbol;Acc:MGI:88460]
ENSMUSG00000021815	1874.42	778.44	1.2678	1.0217e-06	0.00034233	34.5436	31.7841	32.3727	14.1098	10.4924	17.5815	Mss51	MSS51 mitochondrial translational activator [Source:MGI Symbol;Acc:MGI:1922093]
ENSMUSG00000052026	152.67	61.65	1.309	9.864e-07	0.00034233	1.61602	1.31923	1.32555	0.618507	0.678179	0.492534	Slc6a7	solute carrier family 6 (neurotransmitter transporter, L-proline), member 7 [Source:MGI Symbol;Acc:MGI:2147363]
ENSMUSG00000028919	409.07	174.93	1.2264	1.0523e-06	0.00034502	2.93232	2.61162	3.79832	1.68182	1.16504	1.25147	Arhgef19	Rho guanine nucleotide exchange factor (GEF) 19 [Source:MGI Symbol;Acc:MGI:1925912]
ENSMUSG00000079015	19.18	0	6.7121	1.0519e-06	0.00034502	0.446921	0.571628	0.320631	0	0	0	Serpina1c	serine (or cysteine) peptidase inhibitor, clade A, member 1C [Source:MGI Symbol;Acc:MGI:891969]
ENSMUSG00000085604	60.55	8.84	2.7692	1.1747e-06	0.00038105	0.877664	0.956619	1.87423	0.0636356	0.254831	0.236482	Dhx58os	DEAH (Asp-Glu-Ala-His) box polypeptide 58, opposite strand [Source:MGI Symbol;Acc:MGI:3705104]
ENSMUSG00000059412	260.15	73.9	1.8144	1.5136e-06	0.00048579	2.13384	1.67058	2.48928	0.312368	0.684607	0.839242	Fxyd2	FXYD domain-containing ion transport regulator 2 [Source:MGI Symbol;Acc:MGI:1195260]
ENSMUSG00000047712	399.81	210.42	0.9257	1.6484e-06	0.00052357	2.55085	2.54283	3.25808	1.41065	1.55859	1.56181	Ust	uronyl-2-sulfotransferase [Source:MGI Symbol;Acc:MGI:2442406]
ENSMUSG00000038119	1368.21	532.62	1.3609	1.7716e-06	0.0005569	5.45581	5.28001	6.3785	1.7881	1.89542	3.15145	Cdon	cell adhesion molecule-related/down-regulated by oncogenes [Source:MGI Symbol;Acc:MGI:1926387]
ENSMUSG00000031273	53.26	11.53	2.204	1.8928e-06	0.00058891	0.179281	0.171736	0.298921	0.0339262	0.0594381	0.0512186	Col4a6	collagen, type IV, alpha 6 [Source:MGI Symbol;Acc:MGI:2152695]
ENSMUSG00000029185	1021.57	614.14	0.7342	2.0363e-06	0.00062717	11.6195	9.92349	11.5501	6.66918	6.97246	6.91376	Fam114a1	family with sequence similarity 114, member A1 [Source:MGI Symbol;Acc:MGI:1915553]
ENSMUSG00000094694	219.5	32.43	2.757	2.159e-06	0.0006583	19.2356	7.97933	34.524	1.15596	4.82194	3.31131	Ighv1-9	immunoglobulin heavy variable V1-9 [Source:MGI Symbol;Acc:MGI:4439621]
ENSMUSG00000020142	432.64	168.38	1.3618	2.2132e-06	0.00066815	3.43172	2.33831	4.9847	1.48131	1.49161	1.3042	Slc1a4	solute carrier family 1 (glutamate/neutral amino acid transporter), member 4 [Source:MGI Symbol;Acc:MGI:2135601]
ENSMUSG00000027408	563.06	286.55	0.9743	2.2638e-06	0.00067672	6.85293	8.18932	7.14968	3.9345	3.7441	4.04284	Cpxm1	carboxypeptidase X 1 (M14 family) [Source:MGI Symbol;Acc:MGI:1934569]
ENSMUSG00000026837	6149.67	3528.15	0.8016	2.4343e-06	0.00069512	22.5139	22.9096	23.6883	14.5968	12.367	14.0089	Col5a1	collagen, type V, alpha 1 [Source:MGI Symbol;Acc:MGI:88457]
ENSMUSG00000054252	1418.31	500.8	1.5019	2.4201e-06	0.00069512	6.05031	4.72138	8.5068	2.21066	1.64568	3.05877	Fgfr3	fibroblast growth factor receptor 3 [Source:MGI Symbol;Acc:MGI:95524]
ENSMUSG00000050222	127.82	49.2	1.3787	2.4393e-06	0.00069512	3.00788	3.19988	3.45162	1.53931	1.00965	1.28215	Il17d	interleukin 17D [Source:MGI Symbol;Acc:MGI:2446510]
ENSMUSG00000020303	355.77	102.73	1.7924	2.3683e-06	0.00069512	2.19209	1.28086	3.25622	0.672967	0.470956	0.819463	Stc2	stanniocalcin 2 [Source:MGI Symbol;Acc:MGI:1316731]
ENSMUSG00000021268	2492.92	897.79	1.4734	2.405e-06	0.00069512	4.36465	3.71768	5.25903	1.75517	1.03296	2.11166	Meg3	maternally expressed 3 [Source:MGI Symbol;Acc:MGI:1202886]
ENSMUSG00000094102	39.93	3.25	3.604	2.4695e-06	0.00069719	4.24569	2.74844	4.01664	0	0.77151	0.17899	Ighv9-2	immunoglobulin heavy variable V9-2 [Source:MGI Symbol;Acc:MGI:3643816]
ENSMUSG00000047904	33.5	2.67	3.6556	2.6276e-06	0.00073502	0.340603	0.319471	0.877175	0.063111	0.0315912	0.0293166	Sstr2	somatostatin receptor 2 [Source:MGI Symbol;Acc:MGI:98328]
ENSMUSG00000096459	195.95	35.4	2.467	2.6725e-06	0.00074079	16.2896	9.84118	28.6903	1.34862	5.59345	3.22182	Ighv9-3	immunoglobulin heavy variable V9-3 [Source:MGI Symbol;Acc:MGI:3642720]
ENSMUSG00000031098	264.93	35.41	2.9035	2.751e-06	0.00075567	3.96621	0.969401	9.00335	0.589116	0.607656	0.663416	Syt8	synaptotagmin VIII [Source:MGI Symbol;Acc:MGI:1859867]
ENSMUSG00000078302	154.67	26.31	2.5538	2.8475e-06	0.0007752	0.906864	0.651393	1.42517	0.100153	0.0868977	0.322564	Foxd1	forkhead box D1 [Source:MGI Symbol;Acc:MGI:1347463]
ENSMUSG00000034463	2893	984.27	1.5554	2.9792e-06	0.00080388	24.6128	15.5813	38.523	7.05938	9.20358	10.9512	Scara3	scavenger receptor class A, member 3 [Source:MGI Symbol;Acc:MGI:2444418]
ENSMUSG00000006931	591.21	290.24	1.0265	3.1452e-06	0.00083894	9.10435	7.44408	9.67882	4.19153	3.8699	5.16334	P3h4	prolyl 3-hydroxylase family member 4 (non-enzymatic) [Source:MGI Symbol;Acc:MGI:1913430]
ENSMUSG00000014198	44.55	9.29	2.2639	3.1641e-06	0.00083894	0.509989	0.351235	0.530414	0.109035	0.065495	0.121558	Zfp385c	zinc finger protein 385C [Source:MGI Symbol;Acc:MGI:3608347]
ENSMUSG00000032911	1852.06	787.11	1.2345	3.1931e-06	0.00083933	4.94775	4.348	5.70855	2.03477	1.66824	2.82507	Cspg4	chondroitin sulfate proteoglycan 4 [Source:MGI Symbol;Acc:MGI:2153093]
ENSMUSG00000028047	1050.5	439.53	1.2569	3.2288e-06	0.00084144	7.19494	7.12333	6.58407	2.74111	2.3582	3.92089	Thbs3	thrombospondin 3 [Source:MGI Symbol;Acc:MGI:98739]
ENSMUSG00000010830	471.33	213.08	1.1453	3.5217e-06	0.00091	11.3591	7.80742	13.2748	4.2654	5.58969	5.20948	Kdelr3	KDEL (Lys-Asp-Glu-Leu) endoplasmic reticulum protein retention receptor 3 [Source:MGI Symbol;Acc:MGI:2145953]
ENSMUSG00000052854	85.96	11.53	2.8967	3.6839e-06	0.00094391	0.297195	0.0946084	0.532125	0.0293696	0.0588056	0.0375179	Nrk	Nik related kinase [Source:MGI Symbol;Acc:MGI:1351326]
ENSMUSG00000067276	308.21	99.14	1.6362	3.8671e-06	0.0009826	1.00661	0.858329	2.00674	0.36436	0.408197	0.491643	Capn6	calpain 6 [Source:MGI Symbol;Acc:MGI:1100850]
ENSMUSG00000016995	326.64	88.47	1.884	5.237e-06	0.0013197	1.93388	1.73821	2.43939	0.45091	0.314032	0.916761	Matn4	matrilin 4 [Source:MGI Symbol;Acc:MGI:1328314]
ENSMUSG00000016262	396.95	167.35	1.2464	5.4357e-06	0.0013585	3.27038	2.57038	4.16762	1.47542	1.13419	1.6971	Sertad4	SERTA domain containing 4 [Source:MGI Symbol;Acc:MGI:2443496]
ENSMUSG00000032492	2697.98	1002.94	1.4277	5.6073e-06	0.00139	28.427	17.5865	44.2863	11.5596	10.427	12.0926	Pth1r	parathyroid hormone 1 receptor [Source:MGI Symbol;Acc:MGI:97801]
ENSMUSG00000025151	2447.51	1441.03	0.7642	5.8034e-06	0.001427	18.0898	16.8078	19.3259	10.1878	10.5961	12.1507	Maged1	MAGE family member D1 [Source:MGI Symbol;Acc:MGI:1930187]
ENSMUSG00000026796	1830.2	1042.06	0.8125	6.2633e-06	0.0015157	12.0038	10.9837	14.9086	6.7305	7.49163	7.98093	Niban2	niban apoptosis regulator 2 [Source:MGI Symbol;Acc:MGI:2442910]
ENSMUSG00000036446	7424.72	3851.6	0.9469	6.2561e-06	0.0015157	93.0155	86.4555	113.743	49.7645	45.2301	61.1188	Lum	lumican [Source:MGI Symbol;Acc:MGI:109347]
ENSMUSG00000052560	365.48	171.85	1.0884	6.3137e-06	0.0015158	3.11141	2.57834	2.75699	1.18552	1.26003	1.65211	Cpne8	copine VIII [Source:MGI Symbol;Acc:MGI:1914121]
ENSMUSG00000031952	66.26	13.49	2.2944	6.9025e-06	0.0016443	1.04536	0.513427	1.41532	0.123966	0.263726	0.230341	Chst5	carbohydrate (N-acetylglucosamine 6-O) sulfotransferase 5 [Source:MGI Symbol;Acc:MGI:1931825]
ENSMUSG00000025922	58.17	166.14	-1.5141	7.7235e-06	0.0018256	2.66583	2.30514	1.90631	5.76051	9.65352	5.19667	Rpl7-ps8	ribosomal protein L7, pseudogene 8 [Source:MGI Symbol;Acc:MGI:3647181]
ENSMUSG00000009876	163.63	60.22	1.4439	7.8841e-06	0.0018351	6.71556	5.09442	8.34931	3.17521	1.84714	2.55129	Cox4i2	cytochrome c oxidase subunit 4I2 [Source:MGI Symbol;Acc:MGI:2135755]
ENSMUSG00000002565	377.21	127.28	1.5673	7.8751e-06	0.0018351	3.42767	2.50076	6.40236	1.26272	1.69306	1.28835	Scin	scinderin [Source:MGI Symbol;Acc:MGI:1306794]
ENSMUSG00000026335	4708.31	2177.95	1.1122	8.3658e-06	0.0019324	12.6107	10.7787	14.9208	4.8534	5.56481	7.75545	Pam	peptidylglycine alpha-amidating monooxygenase [Source:MGI Symbol;Acc:MGI:97475]
ENSMUSG00000096670	51.73	1.34	5.2819	8.7039e-06	0.0019954	3.47577	0.444563	10.9335	0.19321	0.193429	0	Ighv2-6	immunoglobulin heavy variable 2-6 [Source:MGI Symbol;Acc:MGI:4439518]
ENSMUSG00000040280	833.92	243.9	1.7736	8.9641e-06	0.0020397	21.4974	16.5686	36.3573	6.94761	4.42059	10.5857	Ndufa4l2	Ndufa4, mitochondrial complex associated like 2 [Source:MGI Symbol;Acc:MGI:3039567]
ENSMUSG00000087149	127.01	18.7	2.7617	9.6074e-06	0.0021699	1.01451	0.503773	1.53965	0.0663462	0.0830267	0.30049	Itih5l-ps	inter-alpha (globulin) inhibitor H5-like, pseudogene [Source:MGI Symbol;Acc:MGI:2685232]
ENSMUSG00000003545	181.47	43.07	2.0737	1.0085e-05	0.0022444	0.949949	0.5533	1.33883	0.129983	0.18435	0.367312	Fosb	FBJ osteosarcoma oncogene B [Source:MGI Symbol;Acc:MGI:95575]
ENSMUSG00000033208	355.8	149.23	1.2536	1.0015e-05	0.0022444	7.58275	5.76674	9.95266	3.12143	2.78282	4.06418	S100b	S100 protein, beta polypeptide, neural [Source:MGI Symbol;Acc:MGI:98217]
ENSMUSG00000026589	503.35	265.01	0.9251	1.0479e-05	0.0022823	2.7546	2.70353	3.5367	1.39997	1.65809	1.81741	Sec16b	SEC16 homolog B (S. cerevisiae) [Source:MGI Symbol;Acc:MGI:2148802]
ENSMUSG00000038859	84.18	22.82	1.8834	1.0397e-05	0.0022823	0.768005	0.526977	1.14684	0.200901	0.17096	0.298636	Baiap2l1	BAI1-associated protein 2-like 1 [Source:MGI Symbol;Acc:MGI:1914148]
ENSMUSG00000022203	323.62	151.26	1.0968	1.0407e-05	0.0022823	3.81596	3.2965	3.56735	1.42572	1.60141	2.12146	Efs	embryonal Fyn-associated substrate [Source:MGI Symbol;Acc:MGI:105311]
ENSMUSG00000022324	556.85	256.89	1.1159	1.082e-05	0.0023397	2.69992	2.69307	3.18364	1.2093	1.12419	1.73038	Matn2	matrilin 2 [Source:MGI Symbol;Acc:MGI:109613]
ENSMUSG00000037370	1874.39	674.29	1.475	1.0945e-05	0.0023503	5.69002	3.32219	8.89507	1.8559	2.21112	2.47455	Enpp1	ectonucleotide pyrophosphatase/phosphodiesterase 1 [Source:MGI Symbol;Acc:MGI:97370]
ENSMUSG00000035258	2985.04	1394.4	1.0981	1.1398e-05	0.0024303	12.0405	12.0768	14.7379	5.67632	4.99808	7.94637	Abi3bp	ABI family member 3 binding protein [Source:MGI Symbol;Acc:MGI:2444583]
ENSMUSG00000115196	13.74	55.44	-2.0098	1.2275e-05	0.0025992	2.62658	1.69742	1.67838	6.60865	11.8475	6.85369	Gm6212	predicted gene 6212 [Source:MGI Symbol;Acc:MGI:3643635]
ENSMUSG00000062611	1085	165.91	2.7092	1.2612e-05	0.002652	49.8819	69.8222	8.17999	6.91603	8.93264	5.15613	Rps3a2	ribosomal protein S3A2 [Source:MGI Symbol;Acc:MGI:3642853]
ENSMUSG00000024727	82.13	18.15	2.177	1.3057e-05	0.002727	0.334901	0.20964	0.495752	0.0613245	0.0482381	0.122086	Trpm6	transient receptor potential cation channel, subfamily M, member 6 [Source:MGI Symbol;Acc:MGI:2675603]
ENSMUSG00000038074	528.14	265.84	0.9903	1.4823e-05	0.0030747	4.23685	3.2927	4.79769	1.90695	1.98254	2.47577	Fkbp14	FK506 binding protein 14 [Source:MGI Symbol;Acc:MGI:2387639]
ENSMUSG00000006014	94646.2	5015.48	4.2381	1.526e-05	0.0031438	662.108	336.897	1178.26	7.42594	25.1977	82.385	Prg4	proteoglycan 4 (megakaryocyte stimulating factor, articular superficial zone protein) [Source:MGI Symbol;Acc:MGI:1891344]
ENSMUSG00000064329	35.82	2.64	3.7605	1.7692e-05	0.0035964	0.095501	0.0279198	0.195756	0.00606706	0.00607393	0.0112732	Scn1a	sodium channel, voltage-gated, type I, alpha [Source:MGI Symbol;Acc:MGI:98246]
ENSMUSG00000028357	13.36	0	6.1933	1.764e-05	0.0035964	0.178795	0.0823265	0.118404	0	0	0	Kif12	kinesin family member 12 [Source:MGI Symbol;Acc:MGI:1098232]
ENSMUSG00000026885	122.21	233.33	-0.9322	1.7843e-05	0.0036029	1.01276	0.87388	1.04273	2.15104	1.86747	1.75643	Ttll11	tubulin tyrosine ligase-like family, member 11 [Source:MGI Symbol;Acc:MGI:1921660]
ENSMUSG00000001119	7205.02	3120.29	1.2073	1.8546e-05	0.0037203	51.3479	49.8337	57.4022	20.6344	17.636	32.1658	Col6a1	collagen, type VI, alpha 1 [Source:MGI Symbol;Acc:MGI:88459]
ENSMUSG00000024899	1093.1	563.89	0.9547	1.9139e-05	0.0038142	9.33395	8.37991	10.663	3.90729	5.27627	5.90097	Papss2	3'-phosphoadenosine 5'-phosphosulfate synthase 2 [Source:MGI Symbol;Acc:MGI:1330223]
ENSMUSG00000020218	2596.68	804.06	1.6912	2.0227e-05	0.0040049	31.6786	18.0151	55.4481	7.24437	13.1244	12.6971	Wif1	Wnt inhibitory factor 1 [Source:MGI Symbol;Acc:MGI:1344332]
ENSMUSG00000049721	45.31	9.25	2.2908	2.0632e-05	0.004058	0.759952	0.625133	0.756546	0.13253	0.26536	0.0615634	Gal3st1	galactose-3-O-sulfotransferase 1 [Source:MGI Symbol;Acc:MGI:1858277]
ENSMUSG00000069378	27.99	0.65	5.4072	2.0762e-05	0.004058	0.27982	0.089475	0.424662	0	0	0.0180637	Prdm6	PR domain containing 6 [Source:MGI Symbol;Acc:MGI:2684938]
ENSMUSG00000030134	166.08	44.06	1.9148	2.1087e-05	0.0040953	1.35975	0.946104	2.55134	0.433354	0.272414	0.589867	Rasgef1a	RasGEF domain family, member 1A [Source:MGI Symbol;Acc:MGI:1917977]
ENSMUSG00000026442	133.23	28.92	2.2023	2.268e-05	0.0043768	0.294562	0.191402	0.434279	0.0358555	0.0454683	0.119921	Nfasc	neurofascin [Source:MGI Symbol;Acc:MGI:104753]
ENSMUSG00000044349	177.91	80.5	1.1456	2.2882e-05	0.004388	0.6741	0.627716	0.708593	0.388595	0.250094	0.298397	Snhg11	small nucleolar RNA host gene 11 [Source:MGI Symbol;Acc:MGI:2441845]
ENSMUSG00000097451	1164.93	438.74	1.4088	2.3161e-05	0.0044138	1.00708	1.04896	1.47155	0.442985	0.287896	0.622735	Rian	RNA imprinted and accumulated in nucleus [Source:MGI Symbol;Acc:MGI:1922995]
ENSMUSG00000091491	416.59	78.47	2.4079	2.37e-05	0.0044883	0.919429	1.45528	0.2537	0.130054	0.23756	0.163222	Vmn2r97	vomeronasal 2, receptor 97 [Source:MGI Symbol;Acc:MGI:3645271]
ENSMUSG00000027386	815.49	221.28	1.8815	2.4665e-05	0.0045579	8.33813	8.4836	7.39361	1.27789	1.46809	3.99958	Fbln7	fibulin 7 [Source:MGI Symbol;Acc:MGI:1917620]
ENSMUSG00000028197	1487.72	511.84	1.5392	2.4388e-05	0.0045579	6.45692	7.16224	5.01246	1.89889	1.44799	3.27688	Col24a1	collagen, type XXIV, alpha 1 [Source:MGI Symbol;Acc:MGI:1918605]
ENSMUSG00000022199	504.21	274.56	0.8769	2.4542e-05	0.0045579	3.64256	3.41714	3.68597	1.99861	1.75357	2.28102	Slc22a17	solute carrier family 22 (organic cation transporter), member 17 [Source:MGI Symbol;Acc:MGI:1926225]
ENSMUSG00000091345	85.26	18.04	2.2377	2.4646e-05	0.0045579	0.290786	0.152076	0.445761	0.0287362	0.0899022	0.0734176	Col6a5	collagen, type VI, alpha 5 [Source:MGI Symbol;Acc:MGI:3648134]
ENSMUSG00000026259	487.85	126.64	1.9451	2.6078e-05	0.00479	3.94863	2.62184	5.62182	0.476221	1.0142	1.72147	Ngef	neuronal guanine nucleotide exchange factor [Source:MGI Symbol;Acc:MGI:1858414]
ENSMUSG00000094951	62.97	7.61	3.049	2.6374e-05	0.0047973	4.30779	1.58683	11.8865	0.670487	0.958923	0.533927	Ighv5-6	immunoglobulin heavy variable 5-6 [Source:MGI Symbol;Acc:MGI:4439815]
ENSMUSG00000020953	98.84	13.75	2.8494	2.6589e-05	0.0047973	0.933287	0.591663	1.71309	0.259396	0.0225817	0.167646	Coch	cochlin [Source:MGI Symbol;Acc:MGI:1278313]
ENSMUSG00000024076	826.28	425.54	0.9573	2.6516e-05	0.0047973	7.75639	6.87578	10.1837	3.91868	4.05948	5.12027	Vit	vitrin [Source:MGI Symbol;Acc:MGI:1921449]
ENSMUSG00000030268	292.26	75.37	1.9548	2.7017e-05	0.0048457	1.00485	0.433976	1.64921	0.170473	0.33407	0.303277	Bcat1	branched chain aminotransferase 1, cytosolic [Source:MGI Symbol;Acc:MGI:104861]
ENSMUSG00000024330	12495.4	3955.47	1.6595	2.8084e-05	0.0050076	57.4059	42.7903	76.6039	9.96053	17.8114	29.2375	Col11a2	collagen, type XI, alpha 2 [Source:MGI Symbol;Acc:MGI:88447]
ENSMUSG00000038545	886.74	560.6	0.6617	2.9654e-05	0.0052569	3.87447	3.73349	3.9049	2.6374	2.47594	2.4206	Cul7	cullin 7 [Source:MGI Symbol;Acc:MGI:1913765]
ENSMUSG00000095429	84.31	10.12	3.0538	3.2561e-05	0.0057389	7.06477	3.79075	12.6473	0.191568	2.20552	0.533927	Ighv5-12	immunoglobulin heavy variable 5-12 [Source:MGI Symbol;Acc:MGI:4439516]
ENSMUSG00000029727	63.38	13.23	2.2604	3.2896e-05	0.0057646	0.627602	0.326354	1.15829	0.13726	0.125964	0.180655	Cyp3a13	cytochrome P450, family 3, subfamily a, polypeptide 13 [Source:MGI Symbol;Acc:MGI:88610]
ENSMUSG00000001555	1383.2	794.62	0.7996	3.3912e-05	0.0059087	15.222	12.4478	17.9675	7.91436	9.43417	9.62182	Fkbp10	FK506 binding protein 10 [Source:MGI Symbol;Acc:MGI:104769]
ENSMUSG00000049723	55.75	13.59	2.0351	3.4736e-05	0.0060178	0.214324	0.344003	0.171618	0.0654089	0.0514509	0.0694492	Mmp12	matrix metallopeptidase 12 [Source:MGI Symbol;Acc:MGI:97005]
ENSMUSG00000047686	102.26	27.29	1.9076	3.791e-05	0.0064773	0.949116	0.696703	1.75353	0.389959	0.183718	0.340979	Rtl3	retrotransposon Gag like 3 [Source:MGI Symbol;Acc:MGI:2685221]
ENSMUSG00000030605	4210.13	1758.74	1.2593	3.7692e-05	0.0064773	28.6571	22.7064	35.6415	11.3594	8.82667	16.8373	Mfge8	milk fat globule EGF and factor V/VIII domain containing [Source:MGI Symbol;Acc:MGI:102768]
ENSMUSG00000064339	165000	95483.9	0.7891	3.8025e-05	0.0064773	3245.65	3434.66	3339.3	2341.96	1839.75	1824.06	mt-Rnr2	mitochondrially encoded 16S rRNA [Source:MGI Symbol;Acc:MGI:102492]
ENSMUSG00000074259	243.32	75.52	1.6876	3.9133e-05	0.0065923	1.29322	0.664165	1.93049	0.308481	0.573542	0.353125	Gramd2	GRAM domain containing 2 [Source:MGI Symbol;Acc:MGI:3528937]
ENSMUSG00000050288	173.21	76.88	1.1719	3.8938e-05	0.0065923	1.53601	1.5547	1.44791	0.710757	0.535981	0.831841	Fzd2	frizzled class receptor 2 [Source:MGI Symbol;Acc:MGI:1888513]
ENSMUSG00000049551	626.52	344.39	0.8634	4.0314e-05	0.0067539	8.83343	7.9936	9.5301	4.89555	4.28107	5.72635	Fzd9	frizzled class receptor 9 [Source:MGI Symbol;Acc:MGI:1313278]
ENSMUSG00000015653	148.68	64.21	1.2111	4.0647e-05	0.0067725	0.343098	0.338254	0.505836	0.167054	0.150519	0.206935	Steap2	six transmembrane epithelial antigen of prostate 2 [Source:MGI Symbol;Acc:MGI:1921301]
ENSMUSG00000047959	93.79	218.39	-1.22	4.1516e-05	0.0068798	1.1193	1.5707	2.08253	4.26646	4.14671	3.05539	Kcna3	potassium voltage-gated channel, shaker-related subfamily, member 3 [Source:MGI Symbol;Acc:MGI:96660]
ENSMUSG00000043903	412.73	199.1	1.052	4.7235e-05	0.0077851	1.07589	0.845146	1.20588	0.518674	0.407991	0.617093	Zfp469	zinc finger protein 469 [Source:MGI Symbol;Acc:MGI:2684868]
ENSMUSG00000027015	189.88	53.98	1.8137	4.8101e-05	0.0078601	1.05383	0.810189	1.60325	0.208988	0.240925	0.547178	Cybrd1	cytochrome b reductase 1 [Source:MGI Symbol;Acc:MGI:2654575]
ENSMUSG00000028108	3654.1	1837.54	0.9917	4.8206e-05	0.0078601	46.7048	46.0004	46.598	18.5147	23.3004	30.5533	Ecm1	extracellular matrix protein 1 [Source:MGI Symbol;Acc:MGI:103060]
ENSMUSG00000087382	236.87	82.17	1.5276	5.1309e-05	0.0083074	1.55107	1.47112	1.442	0.53722	0.292154	0.757898	Ctcflos	CCCTC-binding factor (zinc finger protein)-like, opposite strand [Source:MGI Symbol;Acc:MGI:1921411]
ENSMUSG00000029053	133.74	48.45	1.4641	5.1494e-05	0.0083074	0.784634	0.467924	0.802265	0.181956	0.241097	0.338092	Prkcz	protein kinase C, zeta [Source:MGI Symbol;Acc:MGI:97602]
ENSMUSG00000018593	80958.7	31326.7	1.3698	5.2253e-05	0.0083855	668.564	497.968	913.291	188.624	237.969	392.41	Sparc	secreted acidic cysteine rich glycoprotein [Source:MGI Symbol;Acc:MGI:98373]
ENSMUSG00000072966	108.67	32.92	1.7246	5.386e-05	0.008509	0.663191	0.568923	1.10167	0.290453	0.134207	0.290602	Gprasp2	G protein-coupled receptor associated sorting protein 2 [Source:MGI Symbol;Acc:MGI:2442071]
ENSMUSG00000030218	7363.77	3518.87	1.0653	5.3401e-05	0.008509	207.792	178.799	211.699	91.1805	74.2019	127.9	Mgp	matrix Gla protein [Source:MGI Symbol;Acc:MGI:96976]
ENSMUSG00000022025	750.15	41.44	4.1775	5.3598e-05	0.008509	12.5744	4.87982	22.767	0.0917301	0.844872	1.29537	Cnmd	chondromodulin [Source:MGI Symbol;Acc:MGI:1341171]
ENSMUSG00000052957	2729.67	1161.89	1.2322	5.4722e-05	0.0086007	27.2392	26.5687	35.3475	10.5398	9.86577	18.3851	Gas1	growth arrest specific 1 [Source:MGI Symbol;Acc:MGI:95655]
ENSMUSG00000044345	2658.43	1603.54	0.7293	5.5966e-05	0.0087511	19.4816	16.9045	23.3819	10.794	13.433	12.9183	Marveld1	MARVEL (membrane-associating) domain containing 1 [Source:MGI Symbol;Acc:MGI:2147570]
ENSMUSG00000027996	335.73	104.81	1.6799	5.8805e-05	0.0091481	4.67566	2.31264	8.37242	1.7432	1.47789	1.61951	Sfrp2	secreted frizzled-related protein 2 [Source:MGI Symbol;Acc:MGI:108078]
ENSMUSG00000026043	34137.1	12992.2	1.3937	5.9688e-05	0.0092383	112.744	131.094	87.7799	42.9742	27.9428	59.6957	Col3a1	collagen, type III, alpha 1 [Source:MGI Symbol;Acc:MGI:88453]
ENSMUSG00000020838	558.66	1070.42	-0.938	6.2097e-05	0.0095626	3.71856	3.35851	4.86734	9.08163	8.56148	5.96225	Slc6a4	solute carrier family 6 (neurotransmitter transporter, serotonin), member 4 [Source:MGI Symbol;Acc:MGI:96285]
ENSMUSG00000033295	988.56	516.89	0.9354	6.4149e-05	0.0097807	3.34117	3.08541	4.01799	1.6965	1.60221	2.3041	Ptprf	protein tyrosine phosphatase, receptor type, F [Source:MGI Symbol;Acc:MGI:102695]
ENSMUSG00000031070	176.41	69.68	1.3397	6.4155e-05	0.0097807	2.84349	2.12242	2.72907	0.855219	0.795031	1.46139	Mrgprf	MAS-related GPR, member F [Source:MGI Symbol;Acc:MGI:2384823]
ENSMUSG00000021260	446.4	201.37	1.1488	6.5498e-05	0.0099359	2.56292	2.67246	2.40925	1.40656	0.821924	1.32919	Hhipl1	hedgehog interacting protein-like 1 [Source:MGI Symbol;Acc:MGI:1919265]
ENSMUSG00000021466	1410.17	733.08	0.9439	6.7015e-05	0.010116	2.97162	2.37811	4.32581	1.63517	1.73486	1.77603	Ptch1	patched 1 [Source:MGI Symbol;Acc:MGI:105373]
ENSMUSG00000023886	3269.65	1066.83	1.6158	6.8135e-05	0.010234	13.9092	8.30925	23.9576	5.39937	3.22381	6.5302	Smoc2	SPARC related modular calcium binding 2 [Source:MGI Symbol;Acc:MGI:1929881]
ENSMUSG00000112907	902.88	30.27	4.8985	6.8862e-05	0.010293	11.9115	18.5751	0.43369	0.461806	0.249908	0.394254	Gm47015	predicted gene, 47015 [Source:MGI Symbol;Acc:MGI:6095697]
ENSMUSG00000030772	905.34	466.33	0.9571	7.4391e-05	0.011065	8.68296	8.86611	8.32445	4.75115	3.60771	5.39599	Dkk3	dickkopf WNT signaling pathway inhibitor 3 [Source:MGI Symbol;Acc:MGI:1354952]
ENSMUSG00000038932	26.19	2.95	3.1436	7.7296e-05	0.011314	0.240153	0.157268	0.413499	0.0106796	0.0641503	0.0198438	Tcfl5	transcription factor-like 5 (basic helix-loop-helix) [Source:MGI Symbol;Acc:MGI:2672878]
ENSMUSG00000020019	867.07	547.78	0.6628	7.7218e-05	0.011314	7.2679	6.93761	8.14739	5.33251	4.71421	4.53432	Ntn4	netrin 4 [Source:MGI Symbol;Acc:MGI:1888978]
ENSMUSG00000094689	232.28	67.28	1.7871	7.7553e-05	0.011314	20.1887	14.1855	30.2204	4.91281	11.0905	3.40081	Ighv1-81	immunoglobulin heavy variable 1-81 [Source:MGI Symbol;Acc:MGI:4439635]
ENSMUSG00000095127	146.95	29.83	2.2989	7.7923e-05	0.011314	14.4974	4.35349	18.61	1.05114	3.50777	3.17383	Ighv1-82	immunoglobulin heavy variable 1-82 [Source:MGI Symbol;Acc:MGI:4439671]
ENSMUSG00000048004	57.24	10.95	2.3861	7.7768e-05	0.011314	0.435012	0.535429	0.146128	0.0841087	0.07017	0.0716294	Tmem196	transmembrane protein 196 [Source:MGI Symbol;Acc:MGI:2685374]
ENSMUSG00000094652	124.94	15.09	3.0476	7.946e-05	0.011483	11.9572	1.68453	21.8046	0.674308	2.50741	1.16343	Ighv1-42	immunoglobulin heavy variable V1-42 [Source:MGI Symbol;Acc:MGI:3704123]
ENSMUSG00000039481	111.88	37.03	1.5981	8.0968e-05	0.011645	3.92426	2.43358	4.26568	1.68563	0.727957	1.16685	Nrtn	neurturin [Source:MGI Symbol;Acc:MGI:108417]
ENSMUSG00000000957	2355.28	1568.63	0.5864	8.3265e-05	0.011919	12.6551	11.8264	13.6129	8.63447	9.8199	7.8321	Mmp14	matrix metallopeptidase 14 (membrane-inserted) [Source:MGI Symbol;Acc:MGI:101900]
ENSMUSG00000027016	571.23	218.71	1.3847	8.7924e-05	0.012527	2.10446	2.31229	2.25744	0.666119	0.617475	1.34086	Zfp385b	zinc finger protein 385B [Source:MGI Symbol;Acc:MGI:2444734]
ENSMUSG00000022754	253.91	111.92	1.1819	8.8379e-05	0.012534	2.1675	1.94931	3.79768	1.16704	1.12509	1.26494	Tmem45a	transmembrane protein 45a [Source:MGI Symbol;Acc:MGI:1913122]
ENSMUSG00000042254	11006.8	2762.31	1.9944	9.0691e-05	0.012802	76.8622	27.0941	152.57	19.5618	15.8821	28.7901	Cilp	cartilage intermediate layer protein, nucleotide pyrophosphohydrolase [Source:MGI Symbol;Acc:MGI:2444507]
ENSMUSG00000100053	80.63	16.23	2.313	9.1958e-05	0.012921	0.569613	0.265599	1.05048	0.128257	0.064201	0.186183	Gm28154	predicted gene 28154 [Source:MGI Symbol;Acc:MGI:5578860]
ENSMUSG00000028033	338.28	151.04	1.1628	9.3713e-05	0.013075	1.49118	1.59462	1.11325	0.567266	0.572311	0.808912	Kcnq5	potassium voltage-gated channel, subfamily Q, member 5 [Source:MGI Symbol;Acc:MGI:1924937]
ENSMUSG00000076533	0.66	26.45	-5.3322	9.3912e-05	0.013075	0	0	0.190725	0.48028	4.32741	2.76646	Igkv4-90	immunoglobulin kappa chain variable 4-90 [Source:MGI Symbol;Acc:MGI:4439830]
ENSMUSG00000097767	276.56	113.14	1.2896	9.8814e-05	0.013695	0.945804	0.606113	1.35455	0.374756	0.349682	0.483377	Miat	myocardial infarction associated transcript (non-protein coding) [Source:MGI Symbol;Acc:MGI:2444886]
ENSMUSG00000040432	63.34	139.73	-1.1403	0.00010176	0.014	0.549089	0.444443	0.660317	1.40313	1.43208	0.931124	Ltb4r2	leukotriene B4 receptor 2 [Source:MGI Symbol;Acc:MGI:1888501]
ENSMUSG00000025610	517.93	196.9	1.3955	0.00010193	0.014	10.4199	12.3573	7.03051	4.87118	2.64325	4.27837	Map3k7cl	Map3k7 C-terminal like [Source:MGI Symbol;Acc:MGI:2446584]
ENSMUSG00000087075	20.25	0.65	4.9404	0.00010274	0.014048	0.90785	0.464469	1.60323	0	0	0.0937694	Lbhd2	LBH domain containing 2 [Source:MGI Symbol;Acc:MGI:2685744]
ENSMUSG00000024578	10.62	0	5.8589	0.00010381	0.014131	0.187542	0.415778	0.448488	0	0	0	Il17b	interleukin 17B [Source:MGI Symbol;Acc:MGI:1928397]
ENSMUSG00000076549	130.15	42.07	1.628	0.00010783	0.014613	11.1926	6.63459	14.3983	1.97378	4.98299	3.7472	Igkv4-68	immunoglobulin kappa variable 4-68 [Source:MGI Symbol;Acc:MGI:2686265]
ENSMUSG00000028005	580.89	897.55	-0.6278	0.00010835	0.014618	4.63126	4.74676	4.84666	8.0418	7.77507	6.96728	Gucy1b1	guanylate cyclase 1, soluble, beta 1 [Source:MGI Symbol;Acc:MGI:1860604]
ENSMUSG00000044006	1582.27	664.12	1.2526	0.00011318	0.015203	11.4983	8.02151	16.2391	5.66663	3.53094	6.02915	Cilp2	cartilage intermediate layer protein 2 [Source:MGI Symbol;Acc:MGI:1915959]
ENSMUSG00000095442	37.57	5.33	2.8207	0.00011435	0.015293	2.77269	3.19173	4.39917	0.674308	0.867948	0	Ighv1-4	immunoglobulin heavy variable 1-4 [Source:MGI Symbol;Acc:MGI:4439618]
ENSMUSG00000075270	30.47	5.28	2.5274	0.0001183	0.015752	0.157671	0.113531	0.302934	0.0259691	0.0259985	0.048253	Pde11a	phosphodiesterase 11A [Source:MGI Symbol;Acc:MGI:3036251]
ENSMUSG00000064337	96070.3	56520.1	0.7653	0.00012096	0.016035	3063.49	3231.37	3384.39	2354.6	1769.13	1764.01	mt-Rnr1	mitochondrially encoded 12S rRNA [Source:MGI Symbol;Acc:MGI:102493]
ENSMUSG00000076570	42.55	4.7	3.1862	0.00012751	0.016636	4.8205	5.02215	1.74126	0.779521	0.585302	0	Igkv12-38	immunoglobulin kappa chain variable 12-38 [Source:MGI Symbol;Acc:MGI:4439614]
ENSMUSG00000058571	213.52	94.74	1.172	0.00012767	0.016636	1.07925	0.731367	1.4263	0.394689	0.516311	0.557362	Gpc6	glypican 6 [Source:MGI Symbol;Acc:MGI:1346322]
ENSMUSG00000055421	55.67	10.49	2.4039	0.00012605	0.016636	0.233153	0.155987	0.415698	0.0199391	0.0399233	0.0926219	Pcdh9	protocadherin 9 [Source:MGI Symbol;Acc:MGI:1306801]
ENSMUSG00000091679	214.79	7.56	4.8275	0.00012693	0.016636	1.02788	1.81011	0.0486911	0.019618	0.0392805	0.0501219	Vmn2r96	vomeronasal 2, receptor 96 [Source:MGI Symbol;Acc:MGI:3644514]
ENSMUSG00000032373	249.55	73.05	1.7717	0.00012825	0.01664	0.904743	0.614441	1.70555	0.195829	0.267342	0.487917	Car12	carbonic anhydrase 12 [Source:MGI Symbol;Acc:MGI:1923709]
ENSMUSG00000000385	31.77	2.98	3.4143	0.00013851	0.017895	0.0999605	0.0681882	0.262032	0.0138914	0.0278143	0	Tmprss2	transmembrane protease, serine 2 [Source:MGI Symbol;Acc:MGI:1354381]
ENSMUSG00000093955	32.84	4.41	2.9127	0.00013984	0.01799	3.21374	2.64675	2.24938	0.871436	0.174484	0.0809607	Ighv1-34	immunoglobulin heavy variable 1-34 [Source:MGI Symbol;Acc:MGI:4439659]
ENSMUSG00000031595	326.53	156.87	1.0579	0.0001409	0.018051	3.32733	3.09601	3.65099	1.77387	1.18031	2.00977	Pdgfrl	platelet-derived growth factor receptor-like [Source:MGI Symbol;Acc:MGI:1916047]
ENSMUSG00000047420	100.26	48.26	1.0541	0.00014582	0.018604	2.13989	1.91832	1.94383	0.884241	1.09601	1.0171	Fam180a	family with sequence similarity 180, member A [Source:MGI Symbol;Acc:MGI:3039626]
ENSMUSG00000048402	211.93	96.95	1.1284	0.00014892	0.018919	1.04933	0.820005	1.1142	0.43809	0.354811	0.603651	Gli2	GLI-Kruppel family member GLI2 [Source:MGI Symbol;Acc:MGI:95728]
ENSMUSG00000071424	40.79	7.52	2.4331	0.00015129	0.019141	0.0888341	0.0454487	0.0717855	0.0035272	0.0123592	0.0229386	Grid2	glutamate receptor, ionotropic, delta 2 [Source:MGI Symbol;Acc:MGI:95813]
ENSMUSG00000041592	726.83	249.71	1.5411	0.00015646	0.019713	1.38411	0.828831	2.40001	0.327866	0.628027	0.653882	Sdk2	sidekick cell adhesion molecule 2 [Source:MGI Symbol;Acc:MGI:2443847]
ENSMUSG00000070495	71.21	18.37	1.9503	0.00015759	0.019774	0.642861	0.928649	0.532157	0.0840826	0.199922	0.283174	Ctcfl	CCCTC-binding factor (zinc finger protein)-like [Source:MGI Symbol;Acc:MGI:3652571]
ENSMUSG00000097910	17.04	0.65	4.6904	0.0001676	0.020858	0.0472381	0.034119	0.0705395	0	0	0.00574011	Hdnr	Hand2 downstream lncRNA [Source:MGI Symbol;Acc:MGI:1923246]
ENSMUSG00000068617	36.31	7.26	2.319	0.00016714	0.020858	0.164728	0.238786	0.393933	0.0457843	0.0916723	0.0283572	Efcab1	EF-hand calcium binding domain 1 [Source:MGI Symbol;Acc:MGI:1914043]
ENSMUSG00000014782	218.19	96.94	1.1717	0.00016864	0.020902	1.47679	1.26682	1.07235	0.777706	0.475803	0.504622	Plekhg4	pleckstrin homology domain containing, family G (with RhoGef domain) member 4 [Source:MGI Symbol;Acc:MGI:2142544]
ENSMUSG00000109973	19.77	2.67	2.894	0.00017188	0.021218	0.30413	0.350093	0.545474	0.0845293	0.0423125	0.0392659	Gm45397	predicted gene 45397 [Source:MGI Symbol;Acc:MGI:5791233]
ENSMUSG00000110298	281.75	45.4	2.6341	0.00017718	0.021784	3.53398	4.90295	0.550665	0.751114	0.578435	0.22545	Gm8189	predicted gene 8189 [Source:MGI Symbol;Acc:MGI:3779786]
ENSMUSG00000048424	67.78	22.54	1.589	0.00017988	0.022027	0.251602	0.261963	0.443346	0.112869	0.147387	0.0683877	Ranbp3l	RAN binding protein 3-like [Source:MGI Symbol;Acc:MGI:2444654]
ENSMUSG00000054641	1198.01	1933.46	-0.6905	0.0001839	0.02234	6.08467	5.5737	8.12304	11.0977	11.9006	9.88741	Mmrn1	multimerin 1 [Source:MGI Symbol;Acc:MGI:1918195]
ENSMUSG00000042834	3283.82	1268.7	1.372	0.00018322	0.02234	27.5336	34.2648	17.9692	8.16741	8.99086	14.9829	Nrep	neuronal regeneration related protein [Source:MGI Symbol;Acc:MGI:99444]
ENSMUSG00000028195	2837.18	1527.61	0.8933	0.00019006	0.022997	44.0303	43.7583	47.5167	30.6298	19.1297	25.2671	Ccn1	cellular communication network factor 1 [Source:MGI Symbol;Acc:MGI:88613]
ENSMUSG00000031274	263.08	90.59	1.5373	0.00019119	0.023042	1.29475	1.58423	0.83944	0.30198	0.377903	0.654627	Col4a5	collagen, type IV, alpha 5 [Source:MGI Symbol;Acc:MGI:88456]
ENSMUSG00000001761	983.1	588.01	0.7415	0.00019474	0.023377	5.42683	4.58957	6.93926	3.16402	3.59517	3.66044	Smo	smoothened, frizzled class receptor [Source:MGI Symbol;Acc:MGI:108075]
ENSMUSG00000076596	88.73	12.51	2.8253	0.00019717	0.023576	5.16604	1.61991	17.5655	0.741078	1.76205	0.946685	Igkv3-10	immunoglobulin kappa variable 3-10 [Source:MGI Symbol;Acc:MGI:1330821]
ENSMUSG00000023191	1107.39	608.7	0.8632	0.00019926	0.023733	8.7447	8.96365	9.40406	4.74913	4.28939	6.31452	P3h3	prolyl 3-hydroxylase 3 [Source:MGI Symbol;Acc:MGI:1315208]
ENSMUSG00000085272	102.93	29.63	1.794	0.00020159	0.023824	0.941785	1.50876	0.587985	0.200945	0.349406	0.373376	Sbk3	SH3 domain binding kinase family, member 3 [Source:MGI Symbol;Acc:MGI:2685924]
ENSMUSG00000062609	120.95	58.38	1.0512	0.00020123	0.023824	0.520292	0.59153	0.739094	0.332065	0.343165	0.248794	Kcnj15	potassium inwardly-rectifying channel, subfamily J, member 15 [Source:MGI Symbol;Acc:MGI:1310000]
ENSMUSG00000031906	1878.47	499.9	1.9097	0.00021671	0.025512	10.6492	6.96499	17.5473	1.02107	3.77189	4.71911	Smpd3	sphingomyelin phosphodiesterase 3, neutral [Source:MGI Symbol;Acc:MGI:1927578]
ENSMUSG00000019539	1931.92	1169.95	0.7235	0.00021807	0.025574	36.8428	32.5875	39.1199	19.3182	22.2381	26.1986	Rcn3	reticulocalbin 3, EF-hand calcium binding domain [Source:MGI Symbol;Acc:MGI:1277122]
ENSMUSG00000022098	3697.98	2442.3	0.5984	0.0002202	0.025725	12.9401	13.4301	13.7222	8.52345	9.04447	9.83109	Bmp1	bone morphogenetic protein 1 [Source:MGI Symbol;Acc:MGI:88176]
ENSMUSG00000027932	276.35	153.34	0.8496	0.00022658	0.026273	3.49234	3.58558	3.24047	1.96105	1.76563	2.20097	Slc27a3	solute carrier family 27 (fatty acid transporter), member 3 [Source:MGI Symbol;Acc:MGI:1347358]
ENSMUSG00000022015	109.48	41.34	1.4051	0.00022662	0.026273	1.38735	1.02989	2.37195	0.559496	0.56013	0.71648	Tnfsf11	tumor necrosis factor (ligand) superfamily, member 11 [Source:MGI Symbol;Acc:MGI:1100089]
ENSMUSG00000030732	93	22.99	2.0141	0.00022891	0.02634	0.523502	0.705713	1.24732	0.10162	0.157227	0.360474	Chrdl2	chordin-like 2 [Source:MGI Symbol;Acc:MGI:1916371]
ENSMUSG00000035095	264.31	136.04	0.9578	0.00022979	0.02634	2.01377	1.68193	2.28549	0.862301	0.989997	1.30825	Fam167a	family with sequence similarity 167, member A [Source:MGI Symbol;Acc:MGI:3606565]
ENSMUSG00000025555	636.19	360.73	0.8185	0.00022928	0.02634	3.40797	3.55473	4.1443	2.16679	1.8077	2.5021	Farp1	FERM, RhoGEF (Arhgef) and pleckstrin domain protein 1 (chondrocyte-derived) [Source:MGI Symbol;Acc:MGI:2446173]
ENSMUSG00000040249	12467.8	6909.51	0.8515	0.00024485	0.027961	22.1613	19.6496	26.2353	10.8017	11.7884	16.115	Lrp1	low density lipoprotein receptor-related protein 1 [Source:MGI Symbol;Acc:MGI:96828]
ENSMUSG00000049556	96.6	35.18	1.4577	0.00025523	0.029038	0.632126	0.699609	0.63362	0.272502	0.136405	0.326453	Lingo1	leucine rich repeat and Ig domain containing 1 [Source:MGI Symbol;Acc:MGI:1915522]
ENSMUSG00000063130	160.76	36.28	2.1455	0.0002619	0.029686	3.93806	3.98574	2.88195	0.190354	0.857565	1.48111	Calml3	calmodulin-like 3 [Source:MGI Symbol;Acc:MGI:1917655]
ENSMUSG00000040533	19.35	1.99	3.284	0.00026913	0.030393	0.27358	0.217727	0.452936	0.0337948	0	0.0627941	Matn1	matrilin 1, cartilage matrix protein [Source:MGI Symbol;Acc:MGI:106591]
ENSMUSG00000114826	24.84	1.95	3.6545	0.00028162	0.031686	0.137336	0.217815	0.181897	0	0	0.0425551	Gm10000	predicted gene 10000 [Source:MGI Symbol;Acc:MGI:3641968]
ENSMUSG00000025407	552.09	250.3	1.1415	0.00028298	0.031722	3.32442	2.87831	4.52272	1.86151	1.08428	2.00614	Gli1	GLI-Kruppel family member GLI1 [Source:MGI Symbol;Acc:MGI:95727]
ENSMUSG00000064325	441.43	134.05	1.7189	0.00029071	0.032117	1.53137	1.46065	1.69761	0.253327	0.302099	0.896419	Hhip	Hedgehog-interacting protein [Source:MGI Symbol;Acc:MGI:1341847]
ENSMUSG00000015354	1325.83	517.21	1.3578	0.00029007	0.032117	9.52831	8.90183	9.13765	1.98118	3.42525	5.67127	Pcolce2	procollagen C-endopeptidase enhancer 2 [Source:MGI Symbol;Acc:MGI:1923727]
ENSMUSG00000047878	310.54	170.96	0.8607	0.00028857	0.032117	4.35234	4.43977	4.30278	2.24125	2.22893	2.97856	A4galt	alpha 1,4-galactosyltransferase [Source:MGI Symbol;Acc:MGI:3512453]
ENSMUSG00000001288	1888.44	1213.35	0.6384	0.00029072	0.032117	14.2037	12.5763	16.0315	10.5061	8.72267	9.09723	Rarg	retinoic acid receptor, gamma [Source:MGI Symbol;Acc:MGI:97858]
ENSMUSG00000045515	25.37	1.3	4.271	0.00030189	0.033224	0.106188	0.0281696	0.190996	0	0	0.0162487	Pou3f3	POU domain, class 3, transcription factor 3 [Source:MGI Symbol;Acc:MGI:102564]
ENSMUSG00000041261	453.29	237.94	0.9294	0.00030401	0.033224	3.74144	3.90103	3.65036	1.77264	1.75707	2.59259	Car8	carbonic anhydrase 8 [Source:MGI Symbol;Acc:MGI:88253]
ENSMUSG00000038648	1779.5	1070.58	0.733	0.00030306	0.033224	7.61264	7.00325	8.99223	4.35936	4.53161	5.71062	Creb3l2	cAMP responsive element binding protein 3-like 2 [Source:MGI Symbol;Acc:MGI:2442695]
ENSMUSG00000032420	734.19	344.58	1.0914	0.0003219	0.035054	2.75775	1.71117	3.86718	1.20279	1.25924	1.51915	Nt5e	5' nucleotidase, ecto [Source:MGI Symbol;Acc:MGI:99782]
ENSMUSG00000056174	908.62	433.39	1.0679	0.00032364	0.035118	6.63273	5.86478	7.02908	2.81701	2.31498	4.40856	Col8a2	collagen, type VIII, alpha 2 [Source:MGI Symbol;Acc:MGI:88464]
ENSMUSG00000029757	71.42	24.41	1.5488	0.00032873	0.035544	0.834399	0.400754	0.704807	0.170384	0.208483	0.299001	Dync1i1	dynein cytoplasmic 1 intermediate chain 1 [Source:MGI Symbol;Acc:MGI:107743]
ENSMUSG00000046561	37.19	9.84	1.9126	0.0003313	0.035639	0.275837	0.282244	0.374037	0.0350471	0.10526	0.113962	Arsj	arylsulfatase J [Source:MGI Symbol;Acc:MGI:2443513]
ENSMUSG00000042988	78.29	21.68	1.8504	0.00033195	0.035639	0.871468	0.607397	1.71462	0.154455	0.351433	0.391355	Notum	notum palmitoleoyl-protein carboxylesterase [Source:MGI Symbol;Acc:MGI:1924833]
ENSMUSG00000026193	52760.9	18740.1	1.4933	0.0003381	0.036154	142.089	144.199	147.959	24.8965	46.6745	87.0416	Fn1	fibronectin 1 [Source:MGI Symbol;Acc:MGI:95566]
ENSMUSG00000102796	8.23	0	5.4923	0.00033912	0.036154	0.13911	0.142341	0.172732	0	0	0	Gm37711	predicted gene, 37711 [Source:MGI Symbol;Acc:MGI:5610939]
ENSMUSG00000025978	374.9	194.91	0.9437	0.00034153	0.036284	1.89595	1.70147	2.59576	1.03664	0.9225	1.33227	Rftn2	raftlin family member 2 [Source:MGI Symbol;Acc:MGI:1921263]
ENSMUSG00000100635	25.99	1.95	3.722	0.00034382	0.036401	0.944194	1.01697	2.19396	0	0.331863	0	Gm29157	predicted gene 29157 [Source:MGI Symbol;Acc:MGI:5579863]
ENSMUSG00000022483	22268.9	2368.46	3.233	0.00036521	0.038532	69.937	18.073	151.786	3.86294	6.23678	15.1507	Col2a1	collagen, type II, alpha 1 [Source:MGI Symbol;Acc:MGI:88452]
ENSMUSG00000039062	1008.49	554.98	0.8617	0.00036692	0.038578	7.86986	8.53432	6.94083	4.66904	3.65105	4.99109	Anpep	alanyl (membrane) aminopeptidase [Source:MGI Symbol;Acc:MGI:5000466]
ENSMUSG00000061897	110.74	40.43	1.4531	0.00037208	0.038987	8.33689	10.1002	4.56402	3.04009	2.7466	3.03105	Gm14292	predicted gene 14292 [Source:MGI Symbol;Acc:MGI:3649964]
ENSMUSG00000049690	50.08	17.21	1.5401	0.00038091	0.039775	0.110593	0.123449	0.166451	0.0447097	0.0335702	0.0623062	Nckap5	NCK-associated protein 5 [Source:MGI Symbol;Acc:MGI:2686394]
ENSMUSG00000030074	688.75	393.32	0.8081	0.00038581	0.040149	2.72323	2.38789	2.6862	1.33896	1.3723	1.87517	Gxylt2	glucoside xylosyltransferase 2 [Source:MGI Symbol;Acc:MGI:2682940]
ENSMUSG00000050511	14.83	1.3	3.4912	0.0003903	0.040479	0.113453	0.123828	0.116873	0	0.0168366	0.0156243	Oprd1	opioid receptor, delta 1 [Source:MGI Symbol;Acc:MGI:97438]
ENSMUSG00000020363	915.97	345.81	1.4051	0.00042062	0.043475	5.06974	5.74409	4.88114	1.35465	1.38645	3.35421	Gfpt2	glutamine fructose-6-phosphate transaminase 2 [Source:MGI Symbol;Acc:MGI:1338883]
ENSMUSG00000080316	706.29	383.32	0.8815	0.00042307	0.043581	3.1803	3.31582	3.09694	1.63628	1.48965	2.24916	Spaca6	sperm acrosome associated 6 [Source:MGI Symbol;Acc:MGI:1922452]
ENSMUSG00000035914	472.31	283.74	0.7354	0.00042732	0.04387	4.37322	3.36035	4.7626	2.50491	2.40596	2.79949	Cd276	CD276 antigen [Source:MGI Symbol;Acc:MGI:2183926]
ENSMUSG00000056569	473.21	170.77	1.4704	0.00043779	0.044795	7.60685	9.74416	3.83221	2.83499	1.90817	3.25883	Mpz	myelin protein zero [Source:MGI Symbol;Acc:MGI:103177]
ENSMUSG00000054196	288.51	141.63	1.0254	0.0004435	0.045227	5.07838	5.86053	6.51123	1.99517	3.18738	3.66778	Cthrc1	collagen triple helix repeat containing 1 [Source:MGI Symbol;Acc:MGI:1915838]
ENSMUSG00000027221	437.64	184.92	1.2422	0.00044722	0.045454	5.01587	5.41106	5.2606	1.40041	2.02089	3.41086	Chst1	carbohydrate sulfotransferase 1 [Source:MGI Symbol;Acc:MGI:1924219]
ENSMUSG00000070867	483.08	245.71	0.9755	0.00047049	0.04766	2.652	2.20098	2.16107	1.30301	0.895232	1.4764	Trabd2b	TraB domain containing 2B [Source:MGI Symbol;Acc:MGI:3650152]
ENSMUSG00000001131	465.56	223.24	1.0605	0.00047323	0.047779	16.8504	10.4082	23.9661	7.61525	8.61497	8.8083	Timp1	tissue inhibitor of metalloproteinase 1 [Source:MGI Symbol;Acc:MGI:98752]
ENSMUSG00000030606	44.48	13.29	1.7443	0.00048328	0.048633	0.406892	0.425201	0.38221	0.144371	0.0578138	0.169895	Hapln3	hyaluronan and proteoglycan link protein 3 [Source:MGI Symbol;Acc:MGI:1914916]
ENSMUSG00000019232	19.48	1.34	3.8748	0.00048879	0.049021	0.0883456	0.0188329	0.12595	0.00818487	0.00819414	0	Etnppl	ethanolamine phosphate phospholyase [Source:MGI Symbol;Acc:MGI:1919010]
ENSMUSG00000076613	1850.71	563.72	1.7149	0.00049036	0.049021	20.0785	10.2724	37.7667	3.23219	9.89714	7.96462	Ighg2b	immunoglobulin heavy constant gamma 2B [Source:MGI Symbol;Acc:MGI:96445]
ENSMUSG00000030109	200.22	92.16	1.1193	0.00049902	0.049725	2.1026	1.50907	2.77164	0.853048	1.38639	0.792523	Slc6a12	solute carrier family 6 (neurotransmitter transporter, betaine/GABA), member 12 [Source:MGI Symbol;Acc:MGI:95628]
