# Supplementary material for: Multi-omics Mendelian randomization integrating RNA-seq, eQTL and pQTL data revealed CPXM1 as a potential drug target for osteoporosis
Source: Hereditas. 2025 Sep 30;162:200. doi: 10.1186/s41065-025-00562-w (PMC12487246; doi:10.1186/s41065-025-00562-w)
Supplement: Supplementary file 4 — Supplementary Material 4 [file 41065_2025_562_MOESM4_ESM.xlsx]

## Sheet: Sheet1
Table S4. The PCR data of CPXM1 were compared between 3-month-old mice and 18-month-old mice.
3-month mice	18-month mice
0.326088	20.8696
1.94981	17.0693
1.5728	60.2685
1	27.7933
